# Supplementary material for: Elaeagnus umbellata Fruit Extract Protects Skin from Ultraviolet-Mediated Photoaging in Hairless Mice
Source: Antioxidants (Basel). 2024 Feb 3;13(2):195. doi: 10.3390/antiox13020195 (PMC10885948; doi:10.3390/antiox13020195)
Supplement: Supplementary file 1 [file antioxidants-13-00195-s001.zip]

Archive with 1 entries (1 files):
- antioxidants-2785429-supplementary.pdf
